# Supplementary material for: Synopsis of Leptosphaeriaceae and Introduction of Three New Taxa and One New Record from China
Source: J Fungi (Basel). 2022 Apr 19;8(5):416. doi: 10.3390/jof8050416 (PMC9146790; doi:10.3390/jof8050416)
Supplement: Supplementary file 1 [file jof-08-00416-s001.zip]

Archive with 1 entries (1 files):
- jof-1664670-supplementary.pdf
